# Supplementary material for: Lactuca racemosa Willd., Source of Antioxidants with Diverse Chemical Structures
Source: Molecules. 2024 Dec 18;29(24):5975. doi: 10.3390/molecules29245975 (PMC11676871; doi:10.3390/molecules29245975)
Supplement: Supplementary file 1 [file molecules-29-05975-s001.zip]

Archive with 1 entries (1 files):
- molecules-3312672-supplementary.pdf
